# Supplementary material for: trans-Diamminedichloridobis(1H-imidazole-κN 3)nickel(II)
Source: Acta Crystallogr Sect E Struct Rep Online. 2013 Jun 22;69(Pt 7):m410. doi: 10.1107/S1600536813016747 (PMC3772436; doi:10.1107/S1600536813016747)
Supplement: Supplementary file 1 [file e-69-0m410-sup1.cif]

##############################################################################
#                                                                            #
# This CIF contains the data in a paper accepted for publication in          #
# Acta Crystallographica Section E. It conforms to the requirements of       #
# Notes for Authors for Acta Crystallographica Section E, and has been       #
# peer reviewed under the auspices of the IUCr Commission on Journals.       #
#                                                                            #
# Full details of the Crystallographic Information File format               #
# are given in the paper "The Crystallographic Information File (CIF):       #
# a New Standard Archive File for Crystallography" by S. R. Hall, F. H.      #
# Allen and I. D. Brown [Acta Cryst. (1991), A47, 655-685].                  #
#                                                                            #
# The current version of the core CIF dictionary is obtainable from          #
# ftp://ftp.iucr.org/pub/cif_core.dic.                                       #
#                                                                            #
# Software is freely available for graphical display of the structure(s)     #
# in this CIF. For information consult the CIF software page                 #
# http://www.iucr.org/resources/cif/software.                                #
#                                                                            #
# This file may be used for bona fide research purposes within the           #
# scientific community so long as proper attribution is given to the journal # 
# article from which it was obtained.                                        #
#                                                                            #
##############################################################################
data_global
_audit_creation_method     SHELXL-97
_journal_date_recd_electronic     2013-06-11
_journal_date_accepted     2013-06-16
_journal_name_full     'Acta Crystallographica, Section E'
_journal_year     2013
_journal_volume     69
_journal_issue      7
_journal_page_first     m410
_journal_page_last     m410
_journal_paper_category     QM
_journal_paper_doi     10.1107/S1600536813016747
_journal_coeditor_code     SU2612
_publ_contact_author_name     'A. SubbiahPandi'
_publ_contact_author_address
;
  Department of Physics
  Presidency College (Autonomous)
  Chennai 600 005
  India
;
_publ_contact_author_email     'a_sp59@yahoo.in'
_publ_contact_author_fax     '044 091 2854 4894'
_publ_contact_author_phone     '044 091 24471061'
_publ_section_title
;
<i>trans</i>-Diamminedichloridobis(1<i>H</i>-imidazole-\k<i>N</i>^3^)nickel(II)
;
loop_
    _publ_author_name
    _publ_author_address
    'Piskala Subburaman Kannan'
;    Department of Physics
     S.M.K. Fomra Institute of Technology
     Thaiyur
     Chennai 603 103
     India
;
    'Ayyakannu Sundaram Ganeshraja'
;     Department of Chemistry,
      Pondicherry University,
      Pondicherry 605 014,
      India
;
    'Kanniah Rajkumar'
;     Department of Chemistry,
      Pondicherry University,
      Pondicherry 605 014,
      India
;
    'Krishnamoorthy Anbalagan'
;    Department of Chemistry,
     Pondicherry University,
     Pondicherry 605 014,
     India
;
    'Arunachalathevar SubbiahPandi'
;    Department of Physics
     Presidency College (Autonomous)
     Chennai 600 005
     India
     Department of Physics
     S.M.K. Fomra Institute of Technology
     Thaiyur
     Chennai 603 103
     India
;
_publ_section_synopsis     .
data_I
_audit_creation_method     SHELXL-97
_chemical_name_systematic
;\
<i>trans</i>-Diamminedichloridobis(1<i>H</i>-imidazole-\
\k<i>N</i>^3^)nickel(II)
;
_chemical_name_common     ?
_chemical_formula_moiety     'C6 H14 Cl2 N6 Ni'
_chemical_formula_sum     'C6 H14 Cl2 N6 Ni'
_chemical_formula_iupac     '[Ni Cl2 (C3 H4 N2)2 (N H3)2]'
_chemical_formula_weight     299.82
_chemical_melting_point     ?
_symmetry_cell_setting     orthorhombic
_symmetry_space_group_name_H-M     'P b c a'
_symmetry_space_group_name_Hall     '-P 2ac 2ab'
loop_
    _symmetry_equiv_pos_as_xyz
    'x, y, z'
    '-x+1/2, -y, z+1/2'
    'x+1/2, -y+1/2, -z'
    '-x, y+1/2, -z+1/2'
    '-x, -y, -z'
    'x-1/2, y, -z-1/2'
    '-x-1/2, y-1/2, z'
    'x, -y-1/2, z-1/2'
_cell_length_a     9.1349(9)
_cell_length_b     7.9451(5)
_cell_length_c     15.6121(13)
_cell_angle_alpha     90.00
_cell_angle_beta     90.00
_cell_angle_gamma     90.00
_cell_volume     1133.09(16)
_cell_formula_units_Z     4
_cell_measurement_reflns_used     1338
_cell_measurement_theta_min     5.2
_cell_measurement_theta_max     29.1
_cell_measurement_temperature     293(2)
_exptl_crystal_description     'block'
_exptl_crystal_colour     'Green'
_exptl_crystal_size_max     0.5
_exptl_crystal_size_mid     0.4
_exptl_crystal_size_min     0.4
_exptl_crystal_density_diffrn     1.758
_exptl_crystal_density_meas     ?
_exptl_crystal_density_method     'not measured'
_exptl_crystal_F_000     616
_exptl_absorpt_coefficient_mu     2.161
_exptl_absorpt_correction_type     multi-scan
_exptl_absorpt_process_details
;
(<i>CrysAlis PRO</i>; Oxford Diffraction, 2009)
;
_exptl_absorpt_correction_T_min     0.369
_exptl_absorpt_correction_T_max     0.421
_exptl_special_details     ?
_diffrn_ambient_temperature     293(2)
_diffrn_radiation_type     MoK\a
_diffrn_radiation_wavelength     0.71073
_diffrn_radiation_source     'fine-focus sealed tube'
_diffrn_radiation_monochromator     graphite
_diffrn_measurement_device_type     'Oxford Diffraction Xcalibur Eos'
_diffrn_measurement_method     '\w and \f scan'
_diffrn_detector_area_resol_mean     15.9821
_diffrn_reflns_number     4464
_diffrn_reflns_av_R_equivalents     0.0173
_diffrn_reflns_av_sigmaI/netI     0.0144
_diffrn_reflns_theta_min     5.2
_diffrn_reflns_theta_max     29.1
_diffrn_reflns_theta_full     29.15
_diffrn_measured_fraction_theta_max     0.8673
_diffrn_measured_fraction_theta_full     0.9862
_diffrn_reflns_limit_h_min     -8
_diffrn_reflns_limit_h_max     12
_diffrn_reflns_limit_k_min     -10
_diffrn_reflns_limit_k_max     10
_diffrn_reflns_limit_l_min     -21
_diffrn_reflns_limit_l_max     15
_diffrn_standards_number     ?
_diffrn_standards_interval_count     ?
_diffrn_standards_interval_time     ?
_diffrn_standards_decay_%     ?
_refine_special_details
;
 Refinement of F^2^ against ALL reflections.  The weighted R-factor wR and
 goodness of fit S are based on F^2^, conventional R-factors R are based
 on F, with F set to zero for negative F^2^. The threshold expression of
 F^2^ > 2sigma(F^2^) is used only for calculating R-factors(gt) etc. and is
 not relevant to the choice of reflections for refinement.  R-factors based
 on F^2^ are statistically about twice as large as those based on F, and R-
 factors based on ALL data will be even larger.
;
_reflns_number_total     1338
_reflns_number_gt     1137
_reflns_threshold_expression     I>2sigma(I)
_refine_ls_structure_factor_coef     Fsqd
_refine_ls_matrix_type     full
_refine_ls_R_factor_all     0.0510
_refine_ls_R_factor_gt     0.0445
_refine_ls_wR_factor_gt     0.1238
_refine_ls_wR_factor_ref     0.1286
_refine_ls_goodness_of_fit_ref     1.109
_refine_ls_restrained_S_all     1.109
_refine_ls_number_reflns     1338
_refine_ls_number_parameters     71
_refine_ls_number_restraints     0
_refine_ls_hydrogen_treatment     constr
_refine_ls_weighting_scheme     calc
_refine_ls_weighting_details
         'calc w=1/[\s^2^(Fo^2^)+(0.0565P)^2^+3.9561P] where P=(Fo^2^+2Fc^2^)/3'
_atom_sites_solution_hydrogens     geom
_atom_sites_solution_primary     direct
_atom_sites_solution_secondary     difmap
_refine_ls_shift/su_max     0.000
_refine_ls_shift/su_mean     0.000
_refine_diff_density_max     0.762
_refine_diff_density_min     -0.995
_refine_ls_extinction_method     none
_refine_ls_extinction_coef     ?
loop_
    _atom_type_symbol
    _atom_type_description
    _atom_type_scat_dispersion_real
    _atom_type_scat_dispersion_imag
    _atom_type_scat_source
    'C' 'C' 0.0033 0.0016
                         'International Tables Vol C Tables 4.2.6.8 and 6.1.1.4'
    'H' 'H' 0.0000 0.0000
                         'International Tables Vol C Tables 4.2.6.8 and 6.1.1.4'
    'Cl' 'Cl' 0.1484 0.1585
                         'International Tables Vol C Tables 4.2.6.8 and 6.1.1.4'
    'N' 'N' 0.0061 0.0033
                         'International Tables Vol C Tables 4.2.6.8 and 6.1.1.4'
    'Ni' 'Ni' 0.3393 1.1124
                         'International Tables Vol C Tables 4.2.6.8 and 6.1.1.4'
_computing_data_collection     '<i>CrysAlis CCD</i> (Oxford  Diffraction, 2009)'
_computing_cell_refinement     '<i>CrysAlis CCD</i> (Oxford  Diffraction, 2009)'
_computing_data_reduction     '<i>CrysAlis RED</i> (Oxford  Diffraction, 2009)'
_computing_structure_solution     '<i>SHELXS97</i> (Sheldrick, 2008)'
_computing_structure_refinement     '<i>SHELXL97</i> (Sheldrick, 2008)'
_computing_molecular_graphics
;
<i>ORTEP-3 for Windows</i> (Farrugia, 2012)
and <i>PLATON</i> (Spek, 2009)
;
_computing_publication_material
              '<i>SHELXL97</i> (Sheldrick, 2008) and <i>PLATON</i> (Spek, 2009)'
loop_
    _atom_site_type_symbol
    _atom_site_label
    _atom_site_fract_x
    _atom_site_fract_y
    _atom_site_fract_z
    _atom_site_U_iso_or_equiv
    _atom_site_adp_type
    _atom_site_calc_flag
    _atom_site_refinement_flags
    _atom_site_occupancy
    _atom_site_symmetry_multiplicity
    _atom_site_disorder_assembly
    _atom_site_disorder_group
    C C4 0.1725(5) 0.0044(5) 0.3343(3) 0.0331(9) Uani d . 1 1 . .
    H H4 0.2329 -0.0824 0.3530 0.040 Uiso calc R 1 1 . .
    C C6 0.0749(5) 0.1968(6) 0.2518(3) 0.0369(9) Uani d . 1 1 . .
    H H6 0.0539 0.2659 0.2053 0.044 Uiso calc R 1 1 . .
    C C7 0.0103(4) 0.1991(5) 0.3298(2) 0.0288(8) Uani d . 1 1 . .
    H H7 -0.0643 0.2720 0.3462 0.035 Uiso calc R 1 1 . .
    Cl Cl2 -0.25211(9) -0.00290(10) 0.44598(5) 0.0227(2) Uani d . 1 1 . .
    N N3 0.0715(3) 0.0774(4) 0.38102(17) 0.0209(6) Uani d . 1 1 . .
    N N5 0.1766(4) 0.0725(5) 0.2555(2) 0.0372(8) Uani d . 1 1 . .
    H H5 0.2338 0.0425 0.2145 0.045 Uiso calc R 1 1 . .
    N N8 -0.0253(3) 0.2503(3) 0.53954(16) 0.0128(5) Uani d . 1 1 . .
    H H8A -0.0989 0.2973 0.5109 0.015 Uiso calc R 1 1 . .
    H H8B 0.0568 0.3070 0.5292 0.015 Uiso calc R 1 1 . .
    H H8C -0.0446 0.2530 0.5954 0.015 Uiso calc R 1 1 . .
    Ni Ni1 0.0000 0.0000 0.5000 0.0150(2) Uani d S 1 2 . .
loop_
    _atom_site_aniso_label
    _atom_site_aniso_U_11
    _atom_site_aniso_U_22
    _atom_site_aniso_U_33
    _atom_site_aniso_U_12
    _atom_site_aniso_U_13
    _atom_site_aniso_U_23
    C4 0.031(2) 0.041(2) 0.0275(19) 0.0049(16) 0.0083(16) 0.0018(15)
    C6 0.040(2) 0.050(2) 0.0203(16) -0.0078(19) 0.0006(16) 0.0116(18)
    C7 0.0277(19) 0.035(2) 0.0233(17) 0.0025(15) 0.0011(14) 0.0094(15)
    Cl2 0.0183(4) 0.0255(4) 0.0242(4) -0.0017(3) -0.0041(3) 0.0038(3)
    N3 0.0209(14) 0.0267(14) 0.0152(12) -0.0010(11) 0.0022(11) 0.0021(11)
    N5 0.0391(19) 0.052(2) 0.0206(14) -0.0066(17) 0.0140(14) -0.0034(15)
    N8 0.0144(11) 0.0118(10) 0.0123(10) 0.0009(9) -0.0010(9) -0.0004(9)
    Ni1 0.0151(3) 0.0177(3) 0.0123(3) 0.00026(19) -0.00016(19) 0.00066(19)
_geom_special_details
;
 All esds (except the esd in the dihedral angle between two l.s. planes)
 are estimated using the full covariance matrix.  The cell esds are taken
 into account individually in the estimation of esds in distances, angles
 and torsion angles; correlations between esds in cell parameters are only
 used when they are defined by crystal symmetry.  An approximate (isotropic)
 treatment of cell esds is used for estimating esds involving l.s. planes.
;
loop_
    _geom_bond_atom_site_label_1
    _geom_bond_atom_site_label_2
    _geom_bond_site_symmetry_2
    _geom_bond_distance
    _geom_bond_publ_flag
    C4 N3 . 1.312(5) ?
    C4 N5 . 1.345(5) ?
    C4 H4 . 0.9300 ?
    C6 C7 . 1.353(6) ?
    C6 N5 . 1.357(6) ?
    C6 H6 . 0.9300 ?
    C7 N3 . 1.374(5) ?
    C7 H7 . 0.9300 ?
    Cl2 Ni1 . 2.4527(9) ?
    N3 Ni1 . 2.063(3) ?
    N5 H5 . 0.8600 ?
    N8 Ni1 . 2.095(2) ?
    N8 H8A . 0.8900 ?
    N8 H8B . 0.8900 ?
    N8 H8C . 0.8900 ?
    Ni1 N3 5_556 2.063(3) ?
    Ni1 N8 5_556 2.095(2) ?
    Ni1 Cl2 5_556 2.4527(9) ?
loop_
    _geom_angle_atom_site_label_1
    _geom_angle_atom_site_label_2
    _geom_angle_atom_site_label_3
    _geom_angle_site_symmetry_1
    _geom_angle_site_symmetry_3
    _geom_angle
    _geom_angle_publ_flag
    N3 C4 N5 . . 110.5(4) ?
    N3 C4 H4 . . 124.7 ?
    N5 C4 H4 . . 124.7 ?
    C7 C6 N5 . . 105.7(3) ?
    C7 C6 H6 . . 127.1 ?
    N5 C6 H6 . . 127.1 ?
    C6 C7 N3 . . 109.7(4) ?
    C6 C7 H7 . . 125.2 ?
    N3 C7 H7 . . 125.2 ?
    C4 N3 C7 . . 105.9(3) ?
    C4 N3 Ni1 . . 126.3(3) ?
    C7 N3 Ni1 . . 127.2(2) ?
    C4 N5 C6 . . 108.2(3) ?
    C4 N5 H5 . . 125.9 ?
    C6 N5 H5 . . 125.9 ?
    Ni1 N8 H8A . . 109.5 ?
    Ni1 N8 H8B . . 109.5 ?
    H8A N8 H8B . . 109.5 ?
    Ni1 N8 H8C . . 109.5 ?
    H8A N8 H8C . . 109.5 ?
    H8B N8 H8C . . 109.5 ?
    N3 Ni1 N3 5_556 . 180.0 ?
    N3 Ni1 N8 5_556 . 89.00(11) ?
    N3 Ni1 N8 . . 91.00(11) ?
    N3 Ni1 N8 5_556 5_556 91.00(11) ?
    N3 Ni1 N8 . 5_556 89.00(11) ?
    N8 Ni1 N8 . 5_556 180.0 ?
    N3 Ni1 Cl2 5_556 5_556 89.45(8) ?
    N3 Ni1 Cl2 . 5_556 90.55(8) ?
    N8 Ni1 Cl2 . 5_556 89.62(7) ?
    N8 Ni1 Cl2 5_556 5_556 90.38(7) ?
    N3 Ni1 Cl2 5_556 . 90.55(8) ?
    N3 Ni1 Cl2 . . 89.45(8) ?
    N8 Ni1 Cl2 . . 90.38(7) ?
    N8 Ni1 Cl2 5_556 . 89.62(7) ?
    Cl2 Ni1 Cl2 5_556 . 180.0 ?
loop_
    _geom_torsion_atom_site_label_1
    _geom_torsion_atom_site_label_2
    _geom_torsion_atom_site_label_3
    _geom_torsion_atom_site_label_4
    _geom_torsion_site_symmetry_1
    _geom_torsion_site_symmetry_2
    _geom_torsion_site_symmetry_3
    _geom_torsion_site_symmetry_4
    _geom_torsion
    _geom_torsion_publ_flag
    N5 C6 C7 N3 . . . . -0.1(5) ?
    N5 C4 N3 C7 . . . . -0.9(5) ?
    N5 C4 N3 Ni1 . . . . 170.8(3) ?
    C6 C7 N3 C4 . . . . 0.6(5) ?
    C6 C7 N3 Ni1 . . . . -171.1(3) ?
    N3 C4 N5 C6 . . . . 0.9(5) ?
    C7 C6 N5 C4 . . . . -0.5(5) ?
    C4 N3 Ni1 N3 . . . 5_556 126(8) ?
    C7 N3 Ni1 N3 . . . 5_556 -64(8) ?
    C4 N3 Ni1 N8 . . . . 143.9(3) ?
    C7 N3 Ni1 N8 . . . . -46.1(3) ?
    C4 N3 Ni1 N8 . . . 5_556 -36.1(3) ?
    C7 N3 Ni1 N8 . . . 5_556 133.9(3) ?
    C4 N3 Ni1 Cl2 . . . 5_556 54.3(3) ?
    C7 N3 Ni1 Cl2 . . . 5_556 -135.7(3) ?
    C4 N3 Ni1 Cl2 . . . . -125.7(3) ?
    C7 N3 Ni1 Cl2 . . . . 44.3(3) ?
loop_
    _geom_hbond_atom_site_label_D
    _geom_hbond_atom_site_label_H
    _geom_hbond_atom_site_label_A
    _geom_hbond_site_symmetry_A
    _geom_hbond_distance_DH
    _geom_hbond_distance_HA
    _geom_hbond_distance_DA
    _geom_hbond_angle_DHA
    _geom_hbond_publ_flag
    N5 H5 Cl2 6_656 0.86 2.53 3.268(3) 144 yes
    N8 H8A Cl2 7_565 0.89 2.32 3.180(3) 162 yes
    N8 H8B Cl2 3_556 0.89 2.37 3.210(3) 157 yes
    C4 H4 Cg1 7_545 0.93 2.95 3.772(5) 148 yes
