# Supplementary material for: trans-Diamminedichloridobis(1H-imidazole-κN 3)nickel(II)
Source: Acta Crystallogr Sect E Struct Rep Online. 2013 Jun 22;69(Pt 7):m410. doi: 10.1107/S1600536813016747 (PMC3772436; doi:10.1107/S1600536813016747)
Supplement: Supplementary file 2 [file e-69-0m410-Isup2.hkl]

# 
# h,k,l, Fc-squared, Fo-squared, sigma(Fo-squared) and status flag 
# 
data_I
_shelx_title ' KA-NiIM in Pbca ' 
_shelx_refln_list_code          4 
_shelx_F_calc_maximum      203.10 
_exptl_crystal_F_000       616.00 
_reflns_d_resolution_high  0.7296 
 
loop_ 
 _symmetry_equiv_pos_as_xyz 
 'x, y, z' 
 '-x+1/2, -y, z+1/2' 
 'x+1/2, -y+1/2, -z' 
 '-x, y+1/2, -z+1/2' 
 '-x, -y, -z' 
 'x-1/2, y, -z-1/2' 
 '-x-1/2, y-1/2, z' 
 'x, -y-1/2, z-1/2' 
 
_cell_length_a     9.1349 
_cell_length_b     7.9451 
_cell_length_c    15.6121 
_cell_angle_alpha  90.000 
_cell_angle_beta   90.000 
_cell_angle_gamma  90.000 
 
_shelx_F_squared_multiplier     1.000 
 
loop_ 
 _refln_index_h 
 _refln_index_k 
 _refln_index_l 
 _refln_F_squared_calc 
 _refln_F_squared_meas 
 _refln_F_squared_sigma 
 _refln_observed_status 
   4   0   0    37431.92    32392.77    103.23 o 
   6   0   0      333.77      566.15     16.85 o 
   8   0   0     5367.20     5322.75     60.53 o 
  10   0   0        5.55        8.79      5.48 o 
   2   1   0     1956.36     2136.51     17.38 o 
   4   1   0       33.39       30.60      1.67 o 
   6   1   0        0.03        6.26      2.38 o 
   8   1   0      159.11      172.82      8.15 o 
  10   1   0      307.69      255.87     16.71 o 
   2   2   0    15342.43    15155.22    311.27 o 
   4   2   0    11797.80    10197.10     40.26 o 
   6   2   0       13.26       88.34      7.56 o 
   8   2   0     4984.22     4796.01     61.84 o 
  10   2   0       46.23       45.83      8.19 o 
   2   3   0     2555.37     2702.66     19.63 o 
   4   3   0       60.71       79.36      1.97 o 
   6   3   0      473.86      544.73     10.22 o 
   8   3   0       98.30       95.73      9.99 o 
  10   3   0        5.60        3.72      5.50 o 
   0   4   0    41251.59    33136.93     88.97 o 
   2   4   0      764.12      918.93     10.84 o 
   4   4   0    19952.01    18605.45     88.34 o 
   6   4   0      424.84      449.18      9.26 o 
   8   4   0     6356.03     6091.98     74.36 o 
  10   4   0        6.66       15.10      7.08 o 
   2   5   0      120.77      144.72      4.54 o 
   4   5   0      186.49      206.15      3.80 o 
   6   5   0       10.16       13.68      2.22 o 
   8   5   0      120.46      111.77     11.83 o 
   0   6   0     5989.81     5571.08     54.25 o 
   2   6   0      286.51      312.72      7.97 o 
   4   6   0     6552.31     6371.97     48.60 o 
   6   6   0       15.46       17.22      2.37 o 
   8   6   0     4359.79     4194.11     66.71 o 
   2   7   0       66.28       68.51      4.33 o 
   4   7   0       67.59       45.74      4.39 o 
   6   7   0      161.41      123.89      6.90 o 
   8   7   0       55.05       41.04      9.09 o 
   0   8   0     4727.53     4526.09    150.78 o 
   2   8   0        7.81        3.71      2.98 o 
   4   8   0     4873.03     4664.22     43.96 o 
   6   8   0      128.19      104.39      8.29 o 
   2   9   0      167.72      143.04      6.98 o 
   4   9   0      222.35      183.12      7.21 o 
   6   9   0      109.29       73.84     10.36 o 
   0  10   0     2414.46     2494.26    130.49 o 
   2  10   0        9.83        6.14      3.73 o 
   4  10   0     1404.12     1416.94     41.65 o 
   2   1   1     8242.13     7643.23     49.16 o 
   3   1   1     7466.49     7404.92     21.71 o 
   4   1   1      369.98      368.17      3.29 o 
   5   1   1     4554.31     4442.38     56.78 o 
   6   1   1      325.85      352.85      5.61 o 
   7   1   1     2700.46     2607.51     19.64 o 
   8   1   1       15.61       14.07      2.95 o 
   9   1   1      813.41      791.79     14.94 o 
  10   1   1      205.77      185.29      8.19 o 
  11   1   1     1385.90     1326.33     29.69 o 
   0   2   1     9302.42     9264.77     43.80 o 
   1   2   1      224.09      254.41      3.22 o 
   2   2   1      510.33      619.27      4.74 o 
   3   2   1      398.15      458.82      3.35 o 
   4   2   1       19.91       18.63      1.08 o 
   5   2   1      137.43      161.90      3.13 o 
   6   2   1       10.61        8.80      1.04 o 
   7   2   1        0.14        0.03      2.40 o 
   8   2   1      147.86      208.84     10.41 o 
   9   2   1        8.18       11.36      4.69 o 
  10   2   1        8.45        5.70      3.93 o 
  11   2   1       15.19       15.13      5.24 o 
   1   3   1     8068.51     7584.05     22.03 o 
   2   3   1       33.67       64.72      6.42 o 
   3   3   1     3984.65     3950.74     10.50 o 
   4   3   1     1048.04     1110.02      9.15 o 
   5   3   1     3041.18     3024.12     14.84 o 
   6   3   1        0.02        6.92      1.44 o 
   7   3   1     2345.07     2278.93     28.92 o 
   8   3   1       14.46        9.06      3.82 o 
   9   3   1      672.77      634.31     17.72 o 
  10   3   1       13.46       12.25      6.42 o 
   0   4   1       41.54       67.81     13.13 o 
   1   4   1      115.96      132.00      3.61 o 
   2   4   1      637.66      717.61      8.87 o 
   3   4   1       68.30       80.12      2.03 o 
   4   4   1      236.15      269.94     12.10 o 
   5   4   1      107.62       95.51      2.19 o 
   6   4   1       10.15       13.97      1.93 o 
   7   4   1        6.44       11.40      5.69 o 
   8   4   1      206.80      288.23     13.06 o 
   9   4   1       15.70       16.00      4.72 o 
  10   4   1        9.29        1.70      4.37 o 
   1   5   1     3455.06     3643.96     15.71 o 
   2   5   1       27.38       38.50      1.69 o 
   3   5   1     3366.26     3150.60     40.90 o 
   4   5   1        5.59       10.67      1.11 o 
   5   5   1     3426.37     3244.58     21.09 o 
   6   5   1       11.35       16.66      7.09 o 
   7   5   1     2827.75     2766.82     31.54 o 
   8   5   1        4.95       13.52      4.64 o 
   9   5   1      827.66      806.10     21.51 o 
   0   6   1      550.69      644.74     16.41 o 
   1   6   1       64.82       55.49      2.42 o 
   2   6   1      130.04      137.80      3.34 o 
   3   6   1        1.08        0.44      1.30 o 
   4   6   1        9.29       20.51      5.22 o 
   5   6   1       39.99       31.23      2.36 o 
   6   6   1       14.51       11.25      2.13 o 
   7   6   1        4.42        7.25      3.42 o 
   8   6   1       16.00       81.16     18.68 o 
   9   6   1        7.90        8.03      5.21 o 
   1   7   1     1346.29     1312.70     11.33 o 
   2   7   1      110.87      101.84      3.61 o 
   3   7   1     1276.67     1258.75     10.65 o 
   4   7   1      122.59      117.15      4.13 o 
   5   7   1     1333.34     1321.50     13.87 o 
   6   7   1       33.11       30.97      3.55 o 
   7   7   1     1333.81     1296.13     21.32 o 
   8   7   1        1.26       -0.90      4.28 o 
   0   8   1      149.65      181.70     16.55 o 
   1   8   1        9.24        6.39      1.87 o 
   2   8   1       22.33       18.31      1.95 o 
   3   8   1       94.19       77.22      2.99 o 
   4   8   1        5.55       67.32      9.52 o 
   5   8   1        0.22        0.34      2.13 o 
   6   8   1        4.14        2.70      2.65 o 
   7   8   1       12.06       12.14      4.94 o 
   8   8   1        0.38       40.68     12.02 o 
   1   9   1      881.74      892.12     12.65 o 
   2   9   1        0.78       -2.51      2.51 o 
   3   9   1      773.73      751.47     10.57 o 
   4   9   1        3.88        4.08      2.13 o 
   5   9   1      671.43      648.23     11.25 o 
   6   9   1        0.56       -1.33      6.46 o 
   7   9   1      635.40      623.70     27.96 o 
   0  10   1       66.46       83.94      6.51 o 
   1  10   1        7.36        2.62      3.27 o 
   2  10   1        0.16       -2.88      2.88 o 
   3  10   1       52.77       37.89      6.13 o 
   4  10   1        0.03       26.76      9.62 o 
   3   0   2    10402.35    10343.51     89.54 o 
   4   0   2    28409.94    24891.12    482.65 o 
   5   0   2      627.43      548.31     10.87 o 
   6   0   2       50.28       82.69      3.53 o 
   7   0   2     3053.17     3041.24     19.44 o 
   8   0   2     9776.40     9547.11    141.46 o 
   9   0   2      757.73      817.59     25.76 o 
  10   0   2       16.83        1.99      5.09 o 
  11   0   2      311.32      286.86     18.18 o 
   2   1   2     3349.47     3480.79     21.49 o 
   3   1   2       38.74       39.81      1.21 o 
   4   1   2      687.84      940.56      7.89 o 
   5   1   2        6.03       22.92      1.85 o 
   6   1   2      470.84      628.25      8.29 o 
   7   1   2        4.47       12.88      2.33 o 
   8   1   2      141.69      154.67      6.49 o 
   9   1   2        1.73        5.70      3.36 o 
  10   1   2       16.70       10.16      3.41 o 
  11   1   2       33.08       24.62      5.30 o 
   0   2   2    17661.49    14979.82     68.32 o 
   1   2   2     1034.11     1042.16     10.82 o 
   2   2   2     1033.52      729.29      5.56 o 
   3   2   2     3521.39     3608.28     20.25 o 
   4   2   2    15537.40    13419.02     28.49 o 
   5   2   2     2763.65     2744.47     16.47 o 
   6   2   2      145.08      230.72      5.10 o 
   7   2   2      957.07      905.30      8.86 o 
   8   2   2     6585.19     6135.54     66.39 o 
   9   2   2     1620.72     1581.11     21.07 o 
  10   2   2       64.04       52.16     11.85 o 
  11   2   2       37.59       57.54      7.01 o 
   1   3   2     1340.68     1453.75      6.92 o 
   2   3   2        1.25        8.63      0.78 o 
   3   3   2       73.35       83.89      3.47 o 
   4   3   2     1895.68     2182.27     21.22 o 
   5   3   2       91.97       70.09      3.58 o 
   6   3   2      148.41      194.63      4.75 o 
   7   3   2      185.21      180.74      4.54 o 
   8   3   2       26.81       26.97      4.57 o 
   9   3   2       84.26       78.18      7.57 o 
  10   3   2      149.17      110.80      8.55 o 
   0   4   2    20828.94    19226.36     58.91 o 
   1   4   2     1236.05     1220.97     14.82 o 
   2   4   2     1227.05     1456.73     12.05 o 
   3   4   2     1486.45     1450.68     11.12 o 
   4   4   2    14347.52    14388.04     55.49 o 
   5   4   2     1487.01     1515.55     13.88 o 
   6   4   2      349.73      394.93      7.03 o 
   7   4   2     1699.37     1657.30     24.59 o 
   8   4   2     5414.85     5226.12     49.06 o 
   9   4   2      222.55      247.31     11.84 o 
  10   4   2       33.71       25.56      5.15 o 
   1   5   2        0.40        2.94      1.34 o 
   2   5   2      190.26      198.44      2.91 o 
   3   5   2       64.96       80.27      1.99 o 
   4   5   2        0.03       -0.07      1.45 o 
   5   5   2      107.65      108.58      3.59 o 
   6   5   2      174.44      189.40      5.98 o 
   7   5   2       83.51       97.27     10.10 o 
   8   5   2      157.23      125.29      8.58 o 
   9   5   2       23.49       16.70      9.06 o 
   0   6   2     5982.53     5469.11     28.36 o 
   1   6   2     1071.28     1027.86     12.61 o 
   2   6   2       62.98       97.13      2.64 o 
   3   6   2      180.50      191.82      3.91 o 
   4   6   2     4729.32     4510.33     35.01 o 
   5   6   2     1874.19     1817.74     23.96 o 
   6   6   2       42.98       43.75      3.48 o 
   7   6   2      463.29      460.39     12.34 o 
   8   6   2     2506.90     2474.50     93.58 o 
   9   6   2      285.05      265.99     13.13 o 
   1   7   2       76.76       85.23      4.20 o 
   2   7   2        0.02       -1.43      1.43 o 
   3   7   2       63.68       65.23      3.10 o 
   4   7   2        9.14        8.76      2.03 o 
   5   7   2       79.92       83.46      4.31 o 
   6   7   2       47.23       28.93      3.41 o 
   7   7   2       43.72       35.65      5.72 o 
   8   7   2       79.32       56.79      6.88 o 
   0   8   2     6855.39     6809.59    125.36 o 
   1   8   2      394.78      390.08      6.78 o 
   2   8   2      484.33      470.98      7.80 o 
   3   8   2      267.62      262.75      5.96 o 
   4   8   2     4342.59     4247.76     23.95 o 
   5   8   2      506.59      522.76      9.27 o 
   6   8   2      145.16      132.05      5.47 o 
   7   8   2      456.10      421.59     13.11 o 
   8   8   2     1719.25     1709.63     46.29 o 
   1   9   2      225.86      205.51      5.79 o 
   2   9   2        4.88        0.14      2.54 o 
   3   9   2       99.86       94.36      4.46 o 
   4   9   2       20.03       13.35      2.74 o 
   5   9   2        7.05       12.50      3.88 o 
   6   9   2       17.32       -0.13      7.20 o 
   0  10   2      871.25      908.21     35.83 o 
   1  10   2      141.93      127.74     12.19 o 
   2  10   2       18.01        9.36      2.69 o 
   3  10   2      158.01      159.23      9.15 o 
   4  10   2     1003.49     1047.08     36.77 o 
   1   1   3     1842.86     1889.26     10.36 o 
   2   1   3      147.00      146.57      3.97 o 
   3   1   3    10965.50    10589.15     49.67 o 
   4   1   3     1059.25     1172.79     11.44 o 
   5   1   3     3170.05     3105.74     43.67 o 
   6   1   3       10.69       12.03      1.76 o 
   7   1   3     3576.87     3480.07     26.80 o 
   8   1   3       99.27       84.55      6.30 o 
   9   1   3     1911.56     1858.07     51.78 o 
  10   1   3       13.83        9.90      5.86 o 
  11   1   3      628.08      606.63     18.36 o 
  12   1   3       57.28       59.07     10.46 o 
   0   2   3      868.78      884.75      5.22 o 
   1   2   3       55.09       72.61      1.39 o 
   2   2   3      714.12      719.43      6.67 o 
   3   2   3      472.89      462.34      4.51 o 
   4   2   3        0.04        2.24      0.85 o 
   5   2   3       91.12       98.55      2.74 o 
   6   2   3      145.87      157.83      3.68 o 
   7   2   3       42.07       40.59      2.69 o 
   8   2   3        0.15       22.63      5.07 o 
   9   2   3       12.21       19.25      4.28 o 
  10   2   3        0.31        1.09      2.97 o 
  11   2   3        1.36       -1.57      7.02 o 
   1   3   3     8517.93     8152.22     46.07 o 
   2   3   3      157.33      167.01      4.11 o 
   3   3   3    11888.13    11400.92     29.80 o 
   4   3   3      182.94      216.47      4.91 o 
   5   3   3     3493.31     3594.27     21.28 o 
   6   3   3       14.38       18.22      1.62 o 
   7   3   3     3068.18     3019.88     45.22 o 
   8   3   3       54.40       54.03      5.94 o 
   9   3   3     1879.33     1732.95     70.07 o 
  10   3   3        0.01        3.19      4.24 o 
   0   4   3       22.61       62.24      6.55 o 
   1   4   3       11.80       23.68      1.58 o 
   2   4   3     1312.62     1439.66     11.07 o 
   3   4   3       95.32      102.53      3.14 o 
   4   4   3       57.34       70.24      3.50 o 
   5   4   3        3.62        5.96      1.94 o 
   6   4   3      409.22      411.11      7.66 o 
   7   4   3        1.27       18.60      4.58 o 
   8   4   3       58.37       79.11      6.89 o 
   9   4   3       92.50       85.76      7.67 o 
  10   4   3        1.33       -1.24      4.35 o 
   1   5   3     2215.31     2232.53     19.68 o 
   2   5   3       65.53       85.33      2.54 o 
   3   5   3     3375.48     3289.27     26.34 o 
   4   5   3      627.94      635.47      8.72 o 
   5   5   3      867.18      886.99     10.54 o 
   6   5   3        0.54        1.50      2.67 o 
   7   5   3      792.98      868.62     53.52 o 
   8   5   3       18.88       13.15      3.05 o 
   9   5   3      601.56      568.50     18.38 o 
   0   6   3      229.56      249.63      6.07 o 
   1   6   3        1.92        6.98      1.81 o 
   2   6   3       26.92       18.29      1.56 o 
   3   6   3       34.57       31.53      2.17 o 
   4   6   3       15.86       25.69      3.46 o 
   5   6   3        4.65       13.95      3.21 o 
   6   6   3       22.55       20.38      2.80 o 
   7   6   3       33.46       29.49      4.79 o 
   8   6   3        0.01       11.56      4.11 o 
   9   6   3        0.79        9.39      5.57 o 
   1   7   3     2894.06     2806.45     23.79 o 
   2   7   3       11.70       12.81      1.64 o 
   3   7   3     3006.25     2976.65     20.88 o 
   4   7   3      115.78      116.71      4.33 o 
   5   7   3      995.85     1012.77     13.02 o 
   6   7   3        6.92        8.09      3.67 o 
   7   7   3      817.02      830.40     14.09 o 
   8   7   3        0.65       -0.63      3.17 o 
   0   8   3       31.47       80.20      9.80 o 
   1   8   3        7.74       11.56      2.64 o 
   2   8   3        1.91        5.60      2.23 o 
   3   8   3       12.26       15.98      3.13 o 
   4   8   3       25.18       60.98      6.86 o 
   5   8   3       37.67       33.38      3.07 o 
   6   8   3       52.14       43.25      4.54 o 
   7   8   3        0.14        7.06      4.29 o 
   8   8   3        8.43       21.29      6.61 o 
   1   9   3      729.68      715.87     12.22 o 
   2   9   3        0.41        1.04      2.35 o 
   3   9   3      977.97      975.22     13.48 o 
   4   9   3       23.20       28.54      3.15 o 
   5   9   3      397.42      402.14     16.61 o 
   6   9   3        2.24       -9.71      9.71 o 
   1  10   3        4.84        4.06      3.64 o 
   2  10   3        0.06       -0.25      3.31 o 
   3  10   3        2.99        1.83      3.50 o 
   4  10   3       11.85        8.09      6.87 o 
   0   0   4    23161.23    16734.73     44.03 o 
   1   0   4    16031.91    13672.31     35.89 o 
   2   0   4     3608.88     4114.90     19.04 o 
   3   0   4    11801.34    11560.68     73.28 o 
   4   0   4     8117.83     8878.33     47.43 o 
   5   0   4     1581.34     1511.05     26.62 o 
   6   0   4     3626.17     3785.57     24.50 o 
   7   0   4     2351.36     2293.67     37.49 o 
   8   0   4     2946.59     2851.06     44.25 o 
   9   0   4      982.35     1044.47     29.22 o 
  10   0   4      700.40      661.25     25.36 o 
  11   0   4     1226.51     1110.11     34.96 o 
   1   1   4     4740.48     5051.65     37.57 o 
   2   1   4      282.10      204.74      3.20 o 
   3   1   4     1978.53     2527.04     22.39 o 
   4   1   4      118.34      238.42      4.45 o 
   5   1   4      734.87      936.30     10.04 o 
   6   1   4       14.92       53.78      2.95 o 
   7   1   4      171.77      191.37      5.09 o 
   8   1   4       47.88       58.02      6.60 o 
   9   1   4       40.27       53.52      9.06 o 
  10   1   4       97.19       79.23      6.83 o 
  11   1   4        4.74       -2.98      4.40 o 
   0   2   4     3866.64     3220.98     21.11 o 
   1   2   4    13857.82    12841.52     57.69 o 
   2   2   4      910.39      596.01      6.01 o 
   3   2   4     4752.63     4553.24     44.08 o 
   4   2   4     8035.86     7130.97     44.53 o 
   5   2   4     3697.18     3732.56     20.51 o 
   6   2   4     3818.94     3664.69     38.87 o 
   7   2   4      899.61      905.58      7.81 o 
   8   2   4     3733.96     3721.93     30.26 o 
   9   2   4     1779.14     1746.52     48.21 o 
  10   2   4      771.57      740.10     18.68 o 
  11   2   4      639.29      688.40     19.53 o 
   1   3   4     1840.15     2209.02     12.39 o 
   2   3   4       37.62       33.46      1.53 o 
   3   3   4     1058.70     1289.77      9.18 o 
   4   3   4     1500.14     1356.20     14.02 o 
   5   3   4      130.71      169.67      3.48 o 
   6   3   4        3.85       19.25      1.50 o 
   7   3   4       56.67       73.78      4.60 o 
   8   3   4      259.39      261.74      9.69 o 
   9   3   4        8.06       14.44      5.50 o 
  10   3   4      138.19      128.31      9.46 o 
   0   4   4     9048.26     9149.12     76.49 o 
   1   4   4     5316.90     5202.52     29.26 o 
   2   4   4     5590.96     6024.12     53.57 o 
   3   4   4     4564.76     4432.66     34.73 o 
   4   4   4     6277.46     6312.47     36.65 o 
   5   4   4     1088.10     1084.73     12.75 o 
   6   4   4      797.64      850.09     16.04 o 
   7   4   4     1949.23     2005.68     18.96 o 
   8   4   4     2049.61     1967.80     35.69 o 
   9   4   4      539.71      585.88     18.30 o 
  10   4   4      427.22      423.10     16.46 o 
   1   5   4      299.23      363.25      8.56 o 
   2   5   4       18.13       28.50      1.80 o 
   3   5   4      108.49      128.03      3.52 o 
   4   5   4      435.60      466.35      7.26 o 
   5   5   4      125.14      146.16      4.53 o 
   6   5   4       23.86       32.40      2.50 o 
   7   5   4        8.19        9.02      6.27 o 
   8   5   4        0.20       -3.00      3.12 o 
   9   5   4        1.18        2.87      8.86 o 
  10   5   4        4.76        9.15      7.74 o 
   0   6   4     3293.70     3045.13     19.11 o 
   1   6   4     3121.19     3163.15     22.17 o 
   2   6   4     2367.48     2247.84     16.97 o 
   3   6   4     1179.39     1141.05     10.15 o 
   4   6   4     2155.59     2123.28     27.16 o 
   5   6   4     1930.52     1873.65     18.34 o 
   6   6   4       39.18       53.04      3.82 o 
   7   6   4      381.74      419.38     12.48 o 
   8   6   4      972.75     1035.18     17.27 o 
   9   6   4     1057.43     1053.04     33.37 o 
   1   7   4       28.45       34.41      3.22 o 
   2   7   4       39.14       41.02      2.19 o 
   3   7   4       43.18       59.02      3.64 o 
   4   7   4       92.76       94.93      4.00 o 
   5   7   4        1.91        1.69      3.05 o 
   6   7   4       35.66       28.09      3.70 o 
   7   7   4        4.05        6.75      3.45 o 
   8   7   4        1.82        1.23      2.96 o 
   0   8   4     2012.15     2047.41     86.53 o 
   1   8   4     1184.13     1228.53     14.74 o 
   2   8   4     1606.92     1624.82     21.47 o 
   3   8   4     1274.77     1210.80     15.16 o 
   4   8   4     2086.22     2108.44     22.77 o 
   5   8   4      312.25      353.12      7.76 o 
   6   8   4      391.44      360.83      9.84 o 
   7   8   4      838.97      795.22     21.98 o 
   8   8   4      933.98      875.01     33.49 o 
   1   9   4       28.03       31.96      3.59 o 
   2   9   4        2.53        0.26      2.40 o 
   3   9   4        6.81       12.31      3.24 o 
   4   9   4       11.50       10.62      2.76 o 
   5   9   4        6.81       10.94      4.29 o 
   1  10   4      633.86      627.46     25.88 o 
   2  10   4      228.56      238.26      9.34 o 
   3  10   4      272.33      300.63     12.12 o 
   4  10   4      425.57      505.45     28.31 o 
   1   1   5     5921.49     5773.30     20.23 o 
   2   1   5        0.02        3.16      2.62 o 
   3   1   5     4479.73     4228.13    139.02 o 
   4   1   5      239.09      254.64      7.35 o 
   5   1   5     6863.28     6870.94     32.86 o 
   6   1   5        6.34        5.85      1.58 o 
   7   1   5     4192.89     4286.80     36.57 o 
   8   1   5       28.29       28.41      4.90 o 
   9   1   5     1415.36     1404.22     45.18 o 
  10   1   5       42.68       40.51      5.57 o 
  11   1   5      931.07      920.05     22.59 o 
   0   2   5      297.27      341.85      5.42 o 
   1   2   5       45.28       55.80      1.97 o 
   2   2   5      484.99      536.25      5.18 o 
   3   2   5      221.79      273.03      5.42 o 
   4   2   5      197.97      203.13      5.10 o 
   5   2   5      119.95      115.94      4.63 o 
   6   2   5       20.72       24.07      2.46 o 
   7   2   5       12.98       22.28      2.62 o 
   8   2   5       68.22       82.25      6.10 o 
   9   2   5       18.61       31.30      5.23 o 
  10   2   5        0.03        0.64      3.51 o 
   1   3   5     5057.97     4621.83     24.53 o 
   2   3   5      375.67      397.05      5.22 o 
   3   3   5     2812.61     2620.02     26.62 o 
   4   3   5       29.16       28.73      1.21 o 
   5   3   5     2898.53     2909.21     16.34 o 
   6   3   5        9.22       11.54      2.10 o 
   7   3   5     1958.01     2018.22     19.19 o 
   8   3   5        6.31        5.82      2.56 o 
   9   3   5      751.53      754.89     24.91 o 
  10   3   5      196.96      181.81     10.69 o 
   0   4   5       11.40       11.26      2.55 o 
   1   4   5       77.30       72.19      2.76 o 
   2   4   5      158.18      175.66      4.29 o 
   3   4   5      235.21      288.96      4.23 o 
   4   4   5       61.48       73.41      3.46 o 
   5   4   5      162.95      181.60      5.21 o 
   6   4   5      906.22      883.22     11.58 o 
   7   4   5        6.42        9.35      4.44 o 
   8   4   5       44.25       45.14      4.65 o 
   9   4   5        1.13        3.44      4.52 o 
  10   4   5       34.02       43.38      6.99 o 
   1   5   5     5810.25     5903.79     43.00 o 
   2   5   5        1.06        6.79      2.87 o 
   3   5   5     3462.71     3404.27     29.31 o 
   4   5   5      500.45      506.72      9.82 o 
   5   5   5     2175.81     2128.25     20.98 o 
   6   5   5        9.89       21.59      4.33 o 
   7   5   5     1372.07     1433.13     24.90 o 
   8   5   5      237.31      208.24     11.49 o 
   9   5   5      626.97      618.21     19.58 o 
  10   5   5        2.86        8.95      7.20 o 
   0   6   5        5.88       16.03      4.80 o 
   1   6   5        1.58       16.41      3.16 o 
   2   6   5        0.03        9.85      1.79 o 
   3   6   5        5.70        7.06      1.52 o 
   4   6   5      141.04      128.02      3.87 o 
   5   6   5        4.28       15.56      3.64 o 
   6   6   5       13.19       32.19      4.28 o 
   7   6   5       14.34        9.43      2.94 o 
   8   6   5       93.92       88.99      8.77 o 
   9   6   5        0.02       15.00      8.27 o 
   1   7   5     2187.71     2187.37     37.53 o 
   2   7   5       47.32       59.23      2.55 o 
   3   7   5     1267.43     1263.14     15.28 o 
   4   7   5      114.56      101.70      4.12 o 
   5   7   5      744.04      750.83     16.94 o 
   6   7   5        4.91        5.43      2.54 o 
   7   7   5      538.14      572.47     13.43 o 
   8   7   5       34.54       28.50      5.85 o 
   0   8   5       25.76       24.84      6.72 o 
   1   8   5        0.51        6.36      2.36 o 
   2   8   5       87.00       91.54      4.76 o 
   3   8   5       27.82       37.47      3.78 o 
   4   8   5        2.35        5.21      2.61 o 
   5   8   5        0.10        1.97      2.57 o 
   6   8   5        5.06       13.35      4.11 o 
   7   8   5        2.49        4.63      4.66 o 
   1   9   5      988.15     1011.09     15.41 o 
   2   9   5        6.82        6.54      2.75 o 
   3   9   5      690.92      700.11     12.42 o 
   4   9   5       17.61       22.99      3.83 o 
   5   9   5      525.10      525.49     17.97 o 
   1  10   5        0.10       12.29      7.84 o 
   2  10   5       51.91       56.41      7.48 o 
   3  10   5       41.07       31.85      6.17 o 
   4  10   5        9.78       10.49      7.60 o 
   0   0   6     1761.08     1803.12     17.55 o 
   1   0   6     8282.65     7319.70     25.87 o 
   2   0   6    17809.48    16152.89     64.06 o 
   3   0   6     3160.01     3839.17     32.70 o 
   4   0   6     3917.73     4503.55     45.94 o 
   5   0   6     3628.82     3241.32     51.12 o 
   6   0   6    10462.97    10592.36    172.22 o 
   7   0   6     3315.07     3689.91     64.81 o 
   8   0   6     1579.67     1587.00     34.39 o 
   9   0   6      294.17      338.63     17.35 o 
  10   0   6     2580.67     2442.77     48.52 o 
  11   0   6     1675.95     1518.11     41.73 o 
   1   1   6     2440.61     3309.20     23.08 o 
   2   1   6      909.06     1006.26     12.14 o 
   3   1   6      801.26     1199.25      9.33 o 
   4   1   6       26.28       49.47      3.41 o 
   5   1   6       21.91       52.50      4.40 o 
   6   1   6        0.40        6.62      2.31 o 
   7   1   6        1.17        4.58      2.23 o 
   8   1   6       45.78       36.90      3.03 o 
   9   1   6        3.68        8.68      3.91 o 
  10   1   6       98.02       93.38      7.65 o 
  11   1   6        4.79        1.63      4.39 o 
   0   2   6     1546.54     1368.21     36.44 o 
   1   2   6     7077.60     7047.86     35.59 o 
   2   2   6     9315.52     8275.44     24.68 o 
   3   2   6     1637.09     1297.09      9.77 o 
   4   2   6      467.55      437.69      8.64 o 
   5   2   6     5244.99     5951.03     33.69 o 
   6   2   6     4415.22     4449.56     51.30 o 
   7   2   6      967.53      903.99     12.02 o 
   8   2   6      138.09      149.06      6.27 o 
   9   2   6     1487.82     1578.59     25.00 o 
  10   2   6     1521.67     1494.02     70.11 o 
   1   3   6       44.50      147.58      2.56 o 
   2   3   6      166.22      175.36      3.43 o 
   3   3   6      146.51      256.16      4.02 o 
   4   3   6      228.90      252.58      5.51 o 
   5   3   6      527.44      636.12      8.42 o 
   6   3   6       23.77       22.95      2.32 o 
   7   3   6      247.78      246.44      6.35 o 
   8   3   6       30.39       19.48      3.82 o 
   9   3   6       27.94       30.13      4.41 o 
  10   3   6        2.90        4.16      6.01 o 
   0   4   6     3739.06     3980.87     22.51 o 
   1   4   6     2398.75     2229.18     32.16 o 
   2   4   6     7147.65     7217.00     35.32 o 
   3   4   6     4287.23     4588.79     38.36 o 
   4   4   6      820.81      909.16     14.36 o 
   5   4   6      802.59      753.89     18.48 o 
   6   4   6     6040.46     6055.74     52.05 o 
   7   4   6     2010.09     2175.60     24.15 o 
   8   4   6      263.84      291.70     11.73 o 
   9   4   6      411.06      498.23     17.66 o 
  10   4   6     1578.20     1733.65     48.26 o 
   1   5   6      752.05      909.78     15.94 o 
   2   5   6       49.11       48.05      3.22 o 
   3   5   6      340.90      416.64      6.33 o 
   4   5   6       26.46       16.22      2.53 o 
   5   5   6       28.93       40.32      3.42 o 
   6   5   6        8.56       13.46      2.49 o 
   7   5   6        0.02        8.77      5.03 o 
   8   5   6        1.93       -2.70      7.06 o 
   9   5   6        0.08        9.30      5.72 o 
  10   5   6        2.99        1.84      6.25 o 
   0   6   6     2210.87     2097.21     27.18 o 
   1   6   6     1492.05     1545.15     16.37 o 
   2   6   6     3535.84     3455.87     25.79 o 
   3   6   6     1777.31     1736.70     16.93 o 
   4   6   6      454.41      440.25     10.20 o 
   5   6   6     1156.27     1229.55     15.42 o 
   6   6   6     3934.62     3884.29     37.05 o 
   7   6   6      325.39      359.58     10.30 o 
   8   6   6      103.25      111.38     13.71 o 
   9   6   6     1092.46     1071.30     41.58 o 
   1   7   6      221.86      246.63      6.36 o 
   2   7   6        1.10        0.17      1.91 o 
   3   7   6      152.77      144.85      5.12 o 
   4   7   6        5.45        0.47      2.21 o 
   5   7   6       41.52       42.10      3.63 o 
   6   7   6        2.03        3.38      2.58 o 
   7   7   6       16.79       13.08      3.79 o 
   0   8   6      869.82      901.52     32.34 o 
   1   8   6      623.02      630.08     10.39 o 
   2   8   6     1581.83     1593.74     27.99 o 
   3   8   6     1390.27     1377.72     21.94 o 
   4   8   6       96.30      106.48      5.04 o 
   5   8   6      175.59      208.36      9.13 o 
   6   8   6     1336.94     1455.49     42.88 o 
   7   8   6      710.86      677.41     29.84 o 
   1   9   6       28.25       31.37      7.44 o 
   2   9   6       36.90       33.44      4.56 o 
   3   9   6       45.95       50.18      4.15 o 
   4   9   6        0.00       -0.08      3.42 o 
   5   9   6      120.41      114.69      9.87 o 
   2  10   6      960.35      981.85     35.44 o 
   1   1   7     9191.80     8614.85     36.82 o 
   2   1   7      513.30      561.32      6.88 o 
   3   1   7     4796.57     4733.89     55.18 o 
   4   1   7      316.13      385.46      7.50 o 
   5   1   7     3609.98     3613.20     30.25 o 
   6   1   7        2.22       21.72     16.03 o 
   7   1   7     1753.84     1807.62     17.30 o 
   8   1   7        6.25        1.94      4.50 o 
   9   1   7     1025.08      998.96     20.88 o 
  10   1   7      171.01      149.96      9.28 o 
  11   1   7      698.00      688.03     19.78 o 
   0   2   7     1520.74     1656.23     86.02 o 
   1   2   7        3.13        8.30      1.53 o 
   2   2   7       25.36       50.74      2.55 o 
   3   2   7      219.67      238.21      4.95 o 
   4   2   7      278.05      306.60      6.50 o 
   5   2   7       17.24       27.69      3.27 o 
   6   2   7      155.45      180.55      6.34 o 
   7   2   7        1.05        3.05      1.95 o 
   8   2   7      283.64      279.89      8.48 o 
   9   2   7        4.37       10.58      3.45 o 
  10   2   7       16.90       32.90      9.78 o 
   1   3   7     5378.18     5085.43     26.41 o 
   2   3   7      267.35      327.49      6.92 o 
   3   3   7     2771.17     2747.67     32.60 o 
   4   3   7       28.31       26.23      1.84 o 
   5   3   7     2774.03     2868.50     22.36 o 
   6   3   7        4.64        6.83      2.02 o 
   7   3   7     1432.84     1508.14     15.68 o 
   8   3   7       35.12       39.75      4.94 o 
   9   3   7      848.49      879.08     20.92 o 
  10   3   7       11.27        8.68      6.21 o 
   0   4   7     1114.61     1175.69      9.27 o 
   1   4   7       16.85       16.66      1.42 o 
   2   4   7       31.04       46.78      2.57 o 
   3   4   7      136.29      135.88      4.59 o 
   4   4   7       66.94       71.85      4.47 o 
   5   4   7        1.43        3.07      2.30 o 
   6   4   7      122.89      150.64      6.31 o 
   7   4   7        1.74        4.22      4.32 o 
   8   4   7        0.01       -3.91      3.91 o 
   9   4   7       23.32       23.09      7.57 o 
   1   5   7     2794.46     2772.57     25.80 o 
   2   5   7      256.07      255.79      7.52 o 
   3   5   7     2024.48     2034.67     36.76 o 
   4   5   7      123.10      132.87      5.02 o 
   5   5   7     2895.19     2906.34     31.88 o 
   6   5   7       87.45       83.60      4.86 o 
   7   5   7     1562.69     1578.70     29.13 o 
   8   5   7       22.86       19.22      7.31 o 
   9   5   7      837.40      912.41     36.09 o 
  10   5   7        0.08       -0.43      6.91 o 
   0   6   7       25.04       24.97      4.55 o 
   1   6   7       13.64       12.61      2.17 o 
   2   6   7       28.50       53.01      4.74 o 
   3   6   7       39.12       36.27      3.18 o 
   4   6   7       44.54       33.70      3.37 o 
   5   6   7        5.91       10.66      3.38 o 
   6   6   7      110.15      144.62      8.62 o 
   7   6   7       19.06       17.74      4.04 o 
   8   6   7       48.96       29.65      8.72 o 
   9   6   7        3.77       16.26      9.25 o 
   1   7   7     1295.17     1308.26     14.07 o 
   2   7   7      352.32      372.24      7.71 o 
   3   7   7      800.62      835.00     14.12 o 
   4   7   7        5.35        3.74      2.86 o 
   5   7   7     1216.91     1241.34     20.95 o 
   6   7   7       42.52       49.59      4.33 o 
   7   7   7      690.19      702.79     17.93 o 
   0   8   7       24.23       14.21      7.43 o 
   1   8   7       17.83       12.61      2.43 o 
   2   8   7        0.93       25.82      3.95 o 
   3   8   7        3.14        4.73      2.68 o 
   4   8   7       37.11       38.35      3.20 o 
   5   8   7       32.94       33.48      4.04 o 
   6   8   7        9.84       64.07     13.02 o 
   1   9   7      742.76      714.88     21.95 o 
   2   9   7       37.31       39.72      5.85 o 
   3   9   7      548.67      554.64     30.62 o 
   4   9   7       15.99       18.04      4.70 o 
   5   9   7      734.52      693.23     30.27 o 
   0   0   8     2562.73     2161.76     31.93 o 
   1   0   8      315.82      270.15      6.62 o 
   2   0   8    17341.06    15827.44     61.75 o 
   3   0   8      651.29      902.33     32.34 o 
   4   0   8      345.86      377.48     14.89 o 
   5   0   8      398.38      308.57     14.28 o 
   6   0   8     4922.77     5136.39     60.59 o 
   7   0   8     1243.11     1293.09     32.75 o 
   8   0   8      446.63      448.11     20.85 o 
   9   0   8        0.95       -4.29      6.24 o 
  10   0   8     2971.45     3021.11     55.44 o 
  11   0   8      393.47      320.04     19.57 o 
   1   1   8      163.99      394.36      6.93 o 
   2   1   8      815.86      923.51      9.21 o 
   3   1   8       13.77       70.95      2.42 o 
   4   1   8      220.24      253.37      6.23 o 
   5   1   8        2.47       18.09      3.82 o 
   6   1   8       91.12       95.80      6.57 o 
   7   1   8       10.44       11.68      2.77 o 
   8   1   8        0.17       -0.92      3.56 o 
   9   1   8        8.83       13.27      3.55 o 
  10   1   8       59.42       55.11      6.35 o 
   0   2   8     1040.24     1340.70     16.70 o 
   1   2   8      389.63      442.71      6.83 o 
   2   2   8    19632.02    18266.24     59.40 o 
   3   2   8      174.94      112.79      3.33 o 
   4   2   8      514.49      564.31      9.95 o 
   5   2   8     1463.57     1732.03     19.28 o 
   6   2   8    10114.49     9989.01     48.50 o 
   7   2   8      114.07      107.27      4.53 o 
   8   2   8       26.00       37.75      4.57 o 
   9   2   8      592.06      619.33     25.38 o 
  10   2   8     3301.91     3156.02     60.58 o 
   1   3   8       14.92       73.82      1.94 o 
   2   3   8      432.94      429.93      8.90 o 
   3   3   8       92.84      186.36      4.21 o 
   4   3   8       16.89       21.44      1.85 o 
   5   3   8       15.60       35.95      2.58 o 
   6   3   8        4.10        4.47      2.11 o 
   7   3   8       31.15       42.14      4.18 o 
   8   3   8        1.59       -1.13      3.39 o 
   9   3   8        0.10        5.56      7.05 o 
   0   4   8      170.25      257.43      4.93 o 
   1   4   8       98.34       85.77      1.96 o 
   2   4   8     9731.89     8910.46     34.48 o 
   3   4   8      699.52      763.87      8.61 o 
   4   4   8       31.12       37.31      1.67 o 
   5   4   8      202.30      182.52      7.21 o 
   6   4   8     4969.28     5084.10     41.60 o 
   7   4   8      946.65      971.15     16.96 o 
   8   4   8       27.05       33.08      4.84 o 
   9   4   8       24.97       52.52      9.12 o 
   1   5   8      246.24      333.65      6.97 o 
   2   5   8      162.59      164.89      8.58 o 
   3   5   8      103.70      156.70      8.49 o 
   4   5   8       19.65       20.19      2.67 o 
   5   5   8       53.15       71.58      5.80 o 
   6   5   8       62.78       65.27      4.57 o 
   7   5   8        3.50        3.77      3.53 o 
   8   5   8       24.66       15.87      5.96 o 
   9   5   8        1.36        0.71      6.28 o 
   0   6   8       84.68       84.30      6.96 o 
   1   6   8       93.32       99.75      5.12 o 
   2   6   8     6833.99     6934.93     48.05 o 
   3   6   8      190.35      195.38     12.26 o 
   4   6   8      118.52      130.05      5.44 o 
   5   6   8      527.39      493.58     15.12 o 
   6   6   8     3506.04     3494.45     44.43 o 
   7   6   8       95.59      112.55      9.02 o 
   8   6   8      110.25      102.18     13.26 o 
   1   7   8      176.03      185.43      5.94 o 
   2   7   8        1.49        5.01      2.34 o 
   3   7   8      103.85      110.36      5.78 o 
   4   7   8        0.79       -2.75      2.75 o 
   5   7   8       68.37       68.00      5.14 o 
   6   7   8       20.21       20.69      3.61 o 
   7   7   8       18.42       22.65      7.69 o 
   0   8   8      140.39      118.95     13.96 o 
   1   8   8       33.79       36.02      4.76 o 
   2   8   8     2878.48     2962.83     34.68 o 
   3   8   8      244.33      249.34      8.97 o 
   4   8   8       69.53       81.41      4.71 o 
   5   8   8       54.56       62.98      4.96 o 
   1   9   8       77.97       67.94      8.25 o 
   2   9   8       55.61       52.06     10.25 o 
   3   9   8      122.48       92.16     12.77 o 
   4   9   8        3.29        0.91      6.06 o 
   5   9   8       68.54       48.58     10.10 o 
   1   1   9     5788.81     5559.53     41.93 o 
   2   1   9      726.91      765.38     10.14 o 
   3   1   9     4926.01     4850.68     33.76 o 
   4   1   9       31.41       28.35      3.66 o 
   5   1   9     1788.67     1848.12     32.91 o 
   6   1   9      119.06      106.19      6.91 o 
   7   1   9      573.94      592.58     16.27 o 
   8   1   9        9.20        8.60      3.30 o 
   9   1   9     1234.20     1233.55     30.45 o 
  10   1   9       29.43       33.87     14.69 o 
   0   2   9      990.50     1024.86     24.84 o 
   1   2   9       64.59       80.41      3.71 o 
   2   2   9        0.19       30.63      5.27 o 
   3   2   9      180.13      182.53      4.38 o 
   4   2   9       84.79       99.16      3.35 o 
   5   2   9       17.00       24.45      4.23 o 
   6   2   9       13.40       33.29      6.02 o 
   7   2   9        0.80        0.98      2.12 o 
   8   2   9      118.57      105.27      5.48 o 
   9   2   9       88.86       88.46     11.06 o 
  10   2   9        3.85       21.86      9.42 o 
   1   3   9     4677.15     4451.08     43.68 o 
   2   3   9       20.26       23.72      2.81 o 
   3   3   9     5386.45     5366.40     42.47 o 
   4   3   9      167.06      159.54      7.27 o 
   5   3   9     2663.52     2726.42     21.52 o 
   6   3   9        9.60       11.97      3.63 o 
   7   3   9     1396.70     1500.56     20.67 o 
   8   3   9        0.04        1.17      3.55 o 
   9   3   9     1711.11     1730.54     42.61 o 
  10   3   9       26.13       27.41      8.15 o 
   0   4   9       85.71       90.64      2.60 o 
   1   4   9       16.03       19.36      1.89 o 
   2   4   9       80.49       80.66      3.54 o 
   3   4   9      209.05      182.76      4.44 o 
   4   4   9        2.59       -0.44      2.54 o 
   5   4   9       36.14       28.38      3.30 o 
   6   4   9       97.74      124.74      6.19 o 
   7   4   9       51.61       49.21      4.76 o 
   8   4   9        2.73       -0.37      3.79 o 
   9   4   9       25.78       17.18      6.12 o 
   1   5   9      754.68      810.45     10.59 o 
   2   5   9        0.01        1.43      3.15 o 
   3   5   9     1822.37     1812.24     27.78 o 
   4   5   9       43.52       39.67      3.91 o 
   5   5   9     1068.92     1118.09     19.81 o 
   6   5   9        8.43        8.24      2.83 o 
   7   5   9      777.90      826.66     16.92 o 
   8   5   9       42.08       44.67      8.83 o 
   9   5   9      964.81      994.10     37.91 o 
   0   6   9      152.04      119.09      7.66 o 
   1   6   9       11.03       11.68      2.72 o 
   2   6   9        0.06       47.13      7.31 o 
   3   6   9       41.20       43.84      5.62 o 
   4   6   9        2.04        1.32      2.93 o 
   5   6   9       14.56        9.26      3.97 o 
   6   6   9       32.63       69.97      6.33 o 
   7   6   9        0.31       -0.76      3.93 o 
   8   6   9       19.16        7.12      7.43 o 
   1   7   9      895.72      912.54     21.99 o 
   2   7   9       86.93       84.78      5.13 o 
   3   7   9     1736.97     1747.32     25.33 o 
   4   7   9       14.95        7.69      3.12 o 
   5   7   9     1255.03     1266.10     20.62 o 
   6   7   9        3.11        4.85      5.08 o 
   7   7   9      964.48     1038.25     36.39 o 
   0   8   9       20.58       22.04      5.28 o 
   1   8   9       64.88       64.69      6.12 o 
   2   8   9       21.41       55.37      6.10 o 
   3   8   9        0.01        0.31      4.07 o 
   4   8   9        4.70        1.81      3.64 o 
   5   8   9       34.19       35.82      6.65 o 
   0   0  10     2348.41     2901.99     26.08 o 
   1   0  10      404.17      404.05      6.44 o 
   2   0  10    12979.47    11326.21     56.95 o 
   3   0  10       20.13       36.00      3.20 o 
   4   0  10       10.07       13.19      4.56 o 
   5   0  10      948.82     1014.78     27.62 o 
   6   0  10     4770.42     5001.28     64.85 o 
   7   0  10      114.21      118.28     11.34 o 
   8   0  10       65.06       62.05      9.40 o 
   9   0  10        7.13       -0.07      6.99 o 
  10   0  10     2762.07     2733.76     54.44 o 
   1   1  10      353.07      388.83      8.76 o 
   2   1  10      108.49       71.20      2.65 o 
   3   1  10      480.60      573.56      9.51 o 
   4   1  10       25.48       57.61      3.40 o 
   5   1  10      306.04      340.76     11.73 o 
   6   1  10       23.32       38.48      5.12 o 
   7   1  10      237.20      248.91     11.25 o 
   8   1  10       53.23       45.44      5.75 o 
   9   1  10       65.31       60.91      6.57 o 
  10   1  10       96.59       72.75     10.75 o 
   0   2  10      461.70      697.73     21.68 o 
   1   2  10       96.02       83.48      4.48 o 
   2   2  10    21652.53    20229.91    223.93 o 
   3   2  10       82.43       97.25      3.42 o 
   4   2  10      344.40      378.46      8.61 o 
   5   2  10      351.93      318.19      8.38 o 
   6   2  10     5544.88     5480.30    146.79 o 
   7   2  10      256.38      278.50     11.84 o 
   8   2  10       43.36       35.77      7.44 o 
   9   2  10        2.77        6.56      5.72 o 
  10   2  10     2651.03     2697.47     57.69 o 
   1   3  10     1007.61     1100.10     16.58 o 
   2   3  10       26.90       56.41      4.08 o 
   3   3  10      194.19      222.40      5.16 o 
   4   3  10      191.74      134.28      4.05 o 
   5   3  10       42.44       58.43      3.40 o 
   6   3  10       43.29       41.69     11.71 o 
   7   3  10       11.28       13.84      6.41 o 
   8   3  10      158.23      138.13     12.35 o 
   9   3  10        1.74        9.15      6.68 o 
  10   3  10       33.94       31.40      8.50 o 
   0   4  10      202.92      231.10      9.09 o 
   1   4  10       13.30       12.79      2.41 o 
   2   4  10     6492.07     6067.73     31.88 o 
   3   4  10       86.46       89.20      3.48 o 
   4   4  10       33.66       31.60      3.48 o 
   5   4  10      295.13      283.21      9.39 o 
   6   4  10     4426.02     4564.68    121.47 o 
   7   4  10       80.76       97.22      6.36 o 
   8   4  10       10.02       16.71      4.19 o 
   1   5  10        0.23        2.42      1.55 o 
   2   5  10        0.48        7.45      3.79 o 
   3   5  10       42.54       54.06      5.86 o 
   4   5  10      213.61      228.14      8.68 o 
   5   5  10       56.68       57.92      6.54 o 
   6   5  10       18.38       25.91      3.76 o 
   7   5  10       81.82       78.91      6.13 o 
   8   5  10       12.05        2.14      6.59 o 
   9   5  10       10.35        7.12      5.93 o 
   0   6  10      109.51      134.02     12.05 o 
   1   6  10       14.01       16.45      5.39 o 
   2   6  10     5915.79     5837.93     54.13 o 
   3   6  10      393.02      345.70     13.60 o 
   4   6  10      130.64      114.87      5.96 o 
   5   6  10        0.09        5.57      3.21 o 
   6   6  10     4630.69     4639.49     41.06 o 
   7   6  10      278.65      254.44     13.56 o 
   8   6  10       39.14       24.02      7.81 o 
   1   7  10        0.59        5.62      5.51 o 
   2   7  10       49.56       49.61      5.55 o 
   3   7  10        1.04       12.40      4.34 o 
   4   7  10       58.11       48.05      5.08 o 
   5   7  10        1.76        8.62      4.36 o 
   6   7  10       56.94       43.41      5.61 o 
   7   7  10        1.24       -4.40      7.05 o 
   0   8  10        5.68        2.30      4.42 o 
   1   8  10        0.91        4.13      3.78 o 
   2   8  10     2233.61     2397.83     37.83 o 
   3   8  10       39.69       42.50      5.87 o 
   4   8  10       14.47       12.00      7.99 o 
   5   8  10       97.19       83.52     12.52 o 
   1   9  10       43.76       48.52      9.90 o 
   1   1  11     3569.34     3464.83     28.56 o 
   2   1  11      145.80      163.15      4.30 o 
   3   1  11     2864.76     2877.33     18.81 o 
   4   1  11      683.58      662.37     13.25 o 
   5   1  11     2849.46     2905.34     34.08 o 
   6   1  11        0.50       69.30     55.12 o 
   7   1  11     1744.56     1767.33     29.53 o 
   8   1  11      102.63      103.56      8.30 o 
   9   1  11     1238.46     1203.71     37.90 o 
  10   1  11       14.40        8.31      6.39 o 
   0   2  11       53.28       98.51      9.06 o 
   1   2  11       25.82       34.68      2.72 o 
   2   2  11        9.50       17.50      3.16 o 
   3   2  11        0.81        2.33      1.42 o 
   4   2  11        1.04        2.72      1.94 o 
   5   2  11        1.08        0.55      2.30 o 
   6   2  11      236.81      238.53      8.35 o 
   7   2  11        0.45        7.31      4.53 o 
   8   2  11        0.20       -1.96      4.08 o 
   9   2  11       17.73       20.78      7.98 o 
   1   3  11     2385.22     2448.97     38.51 o 
   2   3  11        0.80        0.69      2.35 o 
   3   3  11     1359.21     1412.92     13.08 o 
   4   3  11      331.90      327.95      6.52 o 
   5   3  11     1709.44     1725.25     21.83 o 
   6   3  11        1.90        2.29      3.77 o 
   7   3  11      836.12      874.28     29.67 o 
   8   3  11       30.46       19.65      6.50 o 
   9   3  11      731.51      768.63     30.27 o 
   0   4  11      351.66      376.80     16.50 o 
   1   4  11       44.00       37.65      2.99 o 
   2   4  11      344.66      382.64      8.79 o 
   3   4  11        7.15        5.82      1.62 o 
   4   4  11       46.39       37.71      3.31 o 
   5   4  11       20.47       21.84      3.29 o 
   6   4  11      323.90      315.75     10.76 o 
   7   4  11        9.99       10.52      5.89 o 
   8   4  11        0.43       -7.16      7.16 o 
   9   4  11        0.66       -2.92      5.91 o 
   1   5  11     2847.37     2740.84     53.43 o 
   2   5  11      194.24      191.89      7.93 o 
   3   5  11     1561.53     1567.66     27.38 o 
   4   5  11      178.74      164.65      7.68 o 
   5   5  11     2010.90     1963.32     32.72 o 
   6   5  11       33.72       38.62      4.23 o 
   7   5  11      800.99      865.23     28.13 o 
   0   6  11       53.67       59.19      8.80 o 
   1   6  11        9.54       11.30      5.73 o 
   2   6  11       88.28      142.83     10.32 o 
   3   6  11        1.03        8.71      4.59 o 
   4   6  11        0.06       -2.29      3.40 o 
   5   6  11        1.44       -0.90      3.84 o 
   6   6  11       55.50       80.51      7.45 o 
   7   6  11        5.39       13.06      5.00 o 
   1   7  11     1277.87     1282.06     37.68 o 
   2   7  11        3.16       -0.02      5.14 o 
   3   7  11      536.27      530.53     14.93 o 
   4   7  11        6.34        2.11      3.35 o 
   5   7  11      734.78      735.74     26.65 o 
   6   7  11        0.27       -8.30      8.33 o 
   0   8  11       17.30       11.37      4.35 o 
   1   8  11        0.01        3.81      3.62 o 
   2   8  11       17.68       34.86      6.93 o 
   5   8  11        0.10       13.06      8.40 o 
   0   0  12     1974.67     1696.70     33.38 o 
   1   0  12     1391.85     1284.48     20.96 o 
   2   0  12     4172.26     3915.66     52.40 o 
   3   0  12      699.12      724.53     16.39 o 
   4   0  12      130.91      133.83      7.63 o 
   5   0  12     1572.60     1574.78     36.81 o 
   6   0  12     6473.07     6679.84     79.02 o 
   7   0  12      917.70      968.27     32.04 o 
   8   0  12      104.20      108.84     12.03 o 
   9   0  12      701.75      662.09     29.31 o 
   1   1  12        7.73        7.20      2.55 o 
   2   1  12      160.31      197.40      4.86 o 
   3   1  12        2.03        4.34      1.65 o 
   4   1  12       49.65       71.32      3.85 o 
   5   1  12        2.03        8.86      2.52 o 
   6   1  12      156.91      165.59      9.79 o 
   7   1  12        0.62        8.08      5.00 o 
   8   1  12      153.62      125.59      9.22 o 
   9   1  12        0.86        3.55      4.31 o 
   0   2  12     1046.17     1196.42     30.57 o 
   1   2  12     1262.91     1258.16     16.71 o 
   2   2  12     4395.51     4518.27     31.51 o 
   3   2  12      953.01      921.02     10.68 o 
   4   2  12      505.36      520.19      9.10 o 
   5   2  12     1096.50     1132.28     14.73 o 
   6   2  12     6767.79     6593.49     42.03 o 
   7   2  12      996.84      992.59     23.05 o 
   8   2  12      146.22      139.61     28.64 o 
   9   2  12      434.93      507.98     25.61 o 
   1   3  12       78.81       65.21      4.02 o 
   2   3  12       64.58       79.54      5.96 o 
   3   3  12       42.85       44.02      2.85 o 
   4   3  12      916.16      887.70     11.88 o 
   5   3  12       50.86       50.79      4.08 o 
   6   3  12      176.10      155.84      7.71 o 
   7   3  12       14.49       18.67      5.63 o 
   8   3  12        7.32       -3.86      6.76 o 
   9   3  12        1.19        6.88      6.65 o 
   0   4  12      476.88      431.85     11.87 o 
   1   4  12     1020.11      984.55     13.68 o 
   2   4  12     3476.93     3313.94     40.30 o 
   3   4  12     1074.75     1054.48     15.16 o 
   4   4  12       69.64       81.40      4.56 o 
   5   4  12      707.42      689.13     12.89 o 
   6   4  12     2394.04     2430.07     36.49 o 
   7   4  12      483.80      516.36     17.48 o 
   8   4  12       26.80       31.32      7.40 o 
   1   5  12       19.42       19.73      2.74 o 
   2   5  12        6.17       11.62      3.81 o 
   3   5  12        1.92        6.57      3.38 o 
   4   5  12       22.97       10.89      2.91 o 
   5   5  12       30.76       28.55      5.31 o 
   6   5  12       57.03       54.21      5.49 o 
   7   5  12        4.76        9.37      4.41 o 
   8   5  12      152.17       91.80     12.70 o 
   0   6  12     1554.24     1481.40     40.36 o 
   1   6  12      672.10      681.11     19.65 o 
   2   6  12     5033.01     4857.51     70.25 o 
   3   6  12      808.00      751.52     20.82 o 
   4   6  12      416.94      367.72     12.15 o 
   5   6  12      346.24      359.20     12.94 o 
   6   6  12     1744.70     1790.89     27.20 o 
   1   7  12        5.47        9.80      4.65 o 
   2   7  12        2.03        1.30      5.21 o 
   3   7  12        9.11        7.48      4.25 o 
   4   7  12        0.88       -1.76      3.28 o 
   5   7  12        7.27        7.53      3.99 o 
   0   8  12        7.28       12.62      6.17 o 
   1   8  12      360.79      354.22     15.62 o 
   2   8  12      801.19      957.10     33.72 o 
   1   1  13     2081.72     2096.14     22.82 o 
   2   1  13      222.03      225.36      5.34 o 
   3   1  13     1133.03     1138.62     17.14 o 
   4   1  13      150.12      149.50      6.79 o 
   5   1  13     3386.85     3407.42     31.35 o 
   6   1  13        0.17        5.59      3.22 o 
   7   1  13     1247.71     1258.49     26.59 o 
   8   1  13       87.58       76.26      7.80 o 
   0   2  13      465.36      461.22     20.29 o 
   1   2  13        0.09        3.39      2.54 o 
   2   2  13        0.55        7.33      2.33 o 
   3   2  13      117.88      120.44      3.98 o 
   4   2  13        4.55        6.22      2.06 o 
   5   2  13       40.99       33.61      3.19 o 
   6   2  13       30.75       41.87      6.94 o 
   7   2  13        6.11       17.93      5.62 o 
   8   2  13        0.03       -2.05      4.68 o 
   1   3  13     2163.03     2127.33     37.87 o 
   2   3  13        1.10        1.09      3.01 o 
   3   3  13     1131.32     1122.74     12.62 o 
   4   3  13      193.93      174.85      5.65 o 
   5   3  13     1942.03     1951.99     21.68 o 
   6   3  13       19.34       18.83      3.89 o 
   7   3  13      718.92      678.66     19.87 o 
   8   3  13       33.84       32.64      8.22 o 
   0   4  13       79.72       74.17      5.62 o 
   1   4  13        0.00        0.55      2.12 o 
   2   4  13      531.58      496.78     11.46 o 
   3   4  13      190.49      162.91      6.35 o 
   4   4  13       14.67        9.98      2.51 o 
   5   4  13       52.66       48.81      4.14 o 
   6   4  13       19.88       22.41      4.31 o 
   7   4  13        3.88        4.40      3.94 o 
   8   4  13        0.28       -1.76      6.03 o 
   1   5  13     2323.67     2317.63     53.54 o 
   2   5  13       57.02       56.74      5.72 o 
   3   5  13     1227.67     1211.86     17.11 o 
   4   5  13       83.47       69.40      5.41 o 
   5   5  13      998.46     1004.51     24.30 o 
   6   5  13       10.17        8.29      3.33 o 
   7   5  13      370.87      376.64     15.94 o 
   0   6  13      267.54      284.87     19.27 o 
   1   6  13       15.91       16.71      5.37 o 
   2   6  13        5.73       32.46      9.40 o 
   3   6  13        3.02        4.99      4.41 o 
   4   6  13       42.01       40.38      4.89 o 
   5   6  13        1.98        1.17      4.31 o 
   6   6  13        0.36        8.32      3.66 o 
   1   7  13     1048.40     1090.27     26.30 o 
   2   7  13        3.16        2.71      4.43 o 
   3   7  13      604.79      606.62     26.34 o 
   4   7  13        0.06       -3.28      3.96 o 
   0   8  13        0.72        1.93      5.72 o 
   1   8  13        7.82        7.33      6.18 o 
   2   8  13       40.43       48.70      9.71 o 
   0   0  14       17.12        8.45      4.28 o 
   1   0  14     2637.43     2572.96     32.04 o 
   2   0  14      495.27      531.05     21.12 o 
   3   0  14     2787.74     2813.76     46.43 o 
   4   0  14     1413.72     1503.38     32.29 o 
   5   0  14      514.65      529.15     16.12 o 
   6   0  14      546.19      617.55     18.10 o 
   7   0  14      530.30      561.10     26.40 o 
   8   0  14     1276.80     1369.56     42.22 o 
   1   1  14       55.67       90.82      5.63 o 
   2   1  14      121.26      119.11      5.35 o 
   3   1  14       35.63       48.32      4.61 o 
   4   1  14        1.93        1.44      2.65 o 
   5   1  14      116.94      116.48      6.57 o 
   6   1  14        8.80        0.30      3.11 o 
   7   1  14       39.38       41.97      6.39 o 
   8   1  14       65.18       47.00      9.51 o 
   0   2  14     3587.26     3460.34     56.20 o 
   1   2  14     2228.61     2264.65     21.19 o 
   2   2  14     4298.41     4165.36     28.95 o 
   3   2  14     2231.78     2099.44     20.86 o 
   4   2  14     3339.71     3205.43     34.67 o 
   5   2  14      647.62      686.39     14.20 o 
   6   2  14     1054.54      991.74     23.28 o 
   7   2  14      418.30      433.11     16.35 o 
   8   2  14     1249.33     1235.31     40.17 o 
   1   3  14      278.15      299.08      8.03 o 
   2   3  14      122.88      111.96      6.29 o 
   3   3  14      194.19      175.05      5.55 o 
   4   3  14        0.01       -1.42      3.78 o 
   5   3  14       18.87       21.47      4.95 o 
   6   3  14       65.45       44.06      6.22 o 
   7   3  14        4.20        9.85      5.22 o 
   0   4  14      814.07      869.91     21.26 o 
   1   4  14     1748.34     1706.18     19.80 o 
   2   4  14      691.62      727.11     14.95 o 
   3   4  14      910.18      952.41     17.58 o 
   4   4  14      729.23      796.09     13.95 o 
   5   4  14      771.46      763.73     16.73 o 
   6   4  14      442.50      476.22     35.11 o 
   7   4  14      531.84      539.08     26.02 o 
   1   5  14        3.12       10.47      3.42 o 
   2   5  14        2.44        3.07      3.03 o 
   3   5  14        0.69        3.83      2.93 o 
   4   5  14       61.59       43.14      4.09 o 
   5   5  14       53.76       46.12      6.22 o 
   6   5  14       27.49        7.57      4.26 o 
   0   6  14     1818.71     1841.26     48.40 o 
   1   6  14     1060.40     1115.24     26.40 o 
   2   6  14     1262.09     1196.20     49.27 o 
   3   6  14      375.10      355.82     14.73 o 
   4   6  14     1078.14     1026.22     21.01 o 
   5   6  14      738.80      712.33     22.26 o 
   6   6  14      703.29      656.48     34.12 o 
   1   7  14        1.40       11.94      5.61 o 
   2   7  14       18.77        9.93      6.73 o 
   3   7  14        7.93        9.66      4.79 o 
   4   7  14       47.01       18.47      4.95 o 
   1   1  15     1441.08     1394.01     20.95 o 
   2   1  15      326.23      317.28      8.60 o 
   3   1  15     2416.22     2402.11     27.02 o 
   4   1  15       10.73       10.34      2.77 o 
   5   1  15      699.50      701.70     13.55 o 
   6   1  15       44.87       37.84      4.44 o 
   7   1  15      597.62      618.46     19.75 o 
   0   2  15      540.81      589.44     16.22 o 
   1   2  15        2.73        6.23      2.81 o 
   2   2  15       62.92       67.61      4.82 o 
   3   2  15        1.96        7.11      2.93 o 
   4   2  15       16.86       30.77      4.04 o 
   5   2  15        8.73       14.02      4.98 o 
   6   2  15        6.52        6.05      4.25 o 
   7   2  15       20.70       11.67      6.84 o 
   1   3  15     1765.36     1761.30     23.45 o 
   2   3  15        8.42       10.88      2.54 o 
   3   3  15     2316.32     2324.95     28.22 o 
   4   3  15       58.16       61.12      6.73 o 
   5   3  15     1088.18     1087.66     67.30 o 
   6   3  15        0.62        3.00      4.01 o 
   0   4  15       24.55       17.29      4.11 o 
   1   4  15        0.03        0.34      2.24 o 
   2   4  15        6.27        7.64      3.00 o 
   3   4  15        5.85        9.40      3.77 o 
   4   4  15       28.44       32.25      6.04 o 
   5   4  15       48.02       40.14      6.00 o 
   6   4  15        4.28        1.00      4.01 o 
   1   5  15      544.34      533.03     13.22 o 
   2   5  15        4.64        1.31      4.60 o 
   3   5  15      773.26      778.01     20.59 o 
   4   5  15        1.21        1.03      3.40 o 
   0   6  15       49.98       76.84     12.42 o 
   1   6  15        1.13        5.01      4.61 o 
   2   6  15       37.23       31.15      6.16 o 
   3   6  15       13.76        8.16      4.23 o 
   4   6  15        2.38       13.30      5.53 o 
   5   6  15        5.37        7.02      7.10 o 
   0   0  16     5592.78     5558.88     72.28 o 
   1   0  16      129.23      164.21     25.01 o 
   2   0  16      252.20      279.43     16.50 o 
   3   0  16     1235.99     1167.96     45.94 o 
   4   0  16     1852.90     1919.27     31.67 o 
   5   0  16      249.06      301.16     13.44 o 
   6   0  16        7.30       16.88      4.17 o 
   1   1  16       20.99       34.54      4.63 o 
   2   1  16      200.14      206.21      7.38 o 
   3   1  16        2.02        8.18      3.48 o 
   4   1  16      116.05      104.39      5.85 o 
   5   1  16        0.01       -1.16      2.97 o 
   6   1  16       65.50       39.12      4.78 o 
   7   1  16        3.52        5.10      6.09 o 
   0   2  16     4921.35     4578.72     69.32 o 
   1   2  16      350.80      347.92     10.98 o 
   2   2  16      608.32      548.46     11.53 o 
   3   2  16      362.63      386.70      9.93 o 
   4   2  16     3658.48     3581.72     41.49 o 
   5   2  16     1033.87      982.78     20.08 o 
   6   2  16      290.88      259.90     13.12 o 
   1   3  16       80.29       63.06      4.52 o 
   2   3  16       42.08       46.89      3.76 o 
   3   3  16        0.12        3.79      3.66 o 
   4   3  16       22.81       21.23      5.22 o 
   5   3  16       13.46        3.67      4.12 o 
   0   4  16     1421.61     1534.62     43.81 o 
   1   4  16      301.93      290.54     10.23 o 
   2   4  16       63.51       86.10      6.16 o 
   3   4  16      595.65      566.37     14.71 o 
   4   4  16     1799.86     1873.53     91.97 o 
   5   4  16      284.36      328.04     14.37 o 
   1   5  16        3.97        2.54      4.44 o 
   2   5  16       52.30       41.87      4.80 o 
   3   5  16       59.36       40.33      5.10 o 
   4   5  16       18.51       12.30      7.28 o 
   1   1  17     2434.56     2395.92     24.69 o 
   2   1  17        3.38        1.97      3.05 o 
   3   1  17     1008.61     1007.68     16.40 o 
   4   1  17       31.97       37.48      4.15 o 
   5   1  17      978.50      976.17     16.95 o 
   6   1  17       10.74        9.34      5.87 o 
   7   1  17      443.70      479.45     26.21 o 
   0   2  17       65.35      125.27      9.79 o 
   1   2  17       79.36       69.05      5.73 o 
   2   2  17        0.88       -1.14      2.73 o 
   3   2  17       24.52       23.28      3.86 o 
   4   2  17       36.99       49.13      6.49 o 
   5   2  17       44.36       39.29      5.30 o 
   6   2  17        1.38       -8.48      8.48 o 
   1   3  17      931.79      923.37     15.14 o 
   2   3  17       67.37       66.93      4.55 o 
   3   3  17      574.85      589.35     15.45 o 
   4   3  17        7.76        9.38      4.69 o 
   5   3  17      638.10      623.94     42.18 o 
   0   4  17        2.15       18.28      5.46 o 
   1   4  17       78.94       78.90      6.11 o 
   2   4  17        1.06       -3.46      3.46 o 
   3   4  17        1.01       -0.21      3.39 o 
   4   4  17        2.23       19.33      8.33 o 
   2   5  17       16.01       14.87      5.69 o 
   3   5  17      859.23      825.88     28.36 o 
   4   5  17      113.79      135.08     13.06 o 
   0   0  18     4159.91     4119.78     67.41 o 
   1   0  18      127.86      118.38     12.41 o 
   2   0  18       65.03       79.92     10.82 o 
   3   0  18        2.26       -1.85      4.01 o 
   4   0  18     3632.92     3808.00     47.43 o 
   5   0  18        8.15        7.37      5.44 o 
   1   1  18      283.04      234.08      8.50 o 
   2   1  18       17.25       20.75      3.78 o 
   3   1  18       97.46       69.26      5.29 o 
   4   1  18        1.98        7.59      3.41 o 
   5   1  18       49.38       25.45      8.21 o 
   6   1  18        5.76       -4.03      7.29 o 
   0   2  18     4631.44     4514.68    142.56 o 
   1   2  18       82.84       66.96      5.88 o 
   2   2  18       39.41       24.66      3.27 o 
   3   2  18        0.76        7.02      3.82 o 
   4   2  18     2398.12     2405.92     63.59 o 
   5   2  18      111.61       89.77     12.94 o 
   1   3  18       20.44        4.69      3.01 o 
   2   3  18        1.87       -3.80      4.13 o 
   3   3  18      114.75       67.05      7.58 o 
   4   3  18       83.59      106.32     12.32 o 
   1   4  18        4.12        6.87      5.38 o 
   2   4  18        6.74       -3.89      6.10 o 
   3   4  18       54.59       31.19      8.24 o 
   3   5  18       22.16       23.02      7.56 o 
   1   1  19      868.91      900.60     16.45 o 
   2   1  19        6.45        2.94      3.19 o 
   3   1  19      918.17      915.41     19.20 o 
   4   1  19       59.48       64.26      7.23 o 
   5   1  19      526.19      582.96     29.08 o 
   0   2  19        0.67       32.83      7.17 o 
   1   2  19        4.44        6.06      3.09 o 
   2   2  19       68.82       68.66      7.51 o 
   3   2  19        0.22       -1.15      4.21 o 
   1   3  19      813.22      757.60     27.89 o 
   2   3  19       35.69       34.55      7.44 o 
   3   3  19      675.25      620.67     26.96 o 
   2   4  19       33.46       24.58      6.52 o 
   0   0  20     2561.75     2481.78     56.02 o 
   1   0  20      113.67      105.37     12.97 o 
   2   0  20       15.98        8.12      5.42 o 
   3   0  20      169.93      220.09     17.21 o 
   4   0  20     1619.95     1530.69     44.23 o 
   1   1  20      137.87      119.78     13.70 o 
   2   1  20        7.61       10.91      5.58 o 
   3   1  20      136.58      107.39     12.25 o 
   0   2  20     1732.18     1814.91     44.99 o 
   1   2  20       43.32       48.67      6.10 o 
   1   3  20       32.95       18.81      7.20 o 
   2   1  21       23.54       30.10      7.72 o 
                                                 
